# Supplementary material for: Antibody and Cellular Immune Responses in Old α1,3-Galactosyltransferase-Knockout Mice Implanted with Bioprosthetic Heart Valve Tissues
Source: Bioengineering (Basel). 2025 Dec 31;13(1):53. doi: 10.3390/bioengineering13010053 (PMC12838042; doi:10.3390/bioengineering13010053)
Supplement: Supplementary file 1 [file bioengineering-13-00053-s001.zip]

Archive with 1 entries (1 files):
- bioengineering-3983448-supplementary.pdf
